# Supplementary material for: Molecular Evolution and Phylogenetic Analysis of Eight COL Superfamily Genes in Group I Related to Photoperiodic Regulation of Flowering Time in Wild and Domesticated Cotton (Gossypium) Species
Source: PLoS One. 2015 Feb 24;10(2):e0118669. doi: 10.1371/journal.pone.0118669 (PMC4339614; doi:10.1371/journal.pone.0118669)
Supplement: S2 Table — (XLS) [file pone.0118669.s002.xls]

## Sheet: Table S2
Table S2 The primer pairs used for amplifying the eight genes sequences and qRT-PCR analysis
Genes	Primer pairs(5’-3’)		Tm(˚C)	Purpose
	F	R
COL1	TGTGCTGTGCTAATACACTCCT	GAATCTTCAAAATGGGGCT	56	Primer used for genome sequences
	TTTGAGAGCTAAAGTGTACGAGAT	CTAACTCCATTTCTTGCTGTACTT	55	Primer used for cDNA amplication
	GTGGAAGTTGAAGTGGAT	ATACGGTATCAGCATTAGAG	58	Primer used for qRT-PCR amplication
COL2	CCTGACATGTTTGAACCCGA	CCCCTTATCTGTTTTCCTTGC	56	Primer used for genome sequences
	AAATCCTTGGCTTCTAATGC	TAGCCTCATATTTTATTGTACTCGT	56
	CCTGACATGTTTGAACCCGA	TAGCCTCATATTTTATTGTACTCGT	56	Primer used for cDNA amplication
	ATTTCCAGCAACAACAACGACA	CCCCTTATCTGTTTTCCTTGC	58	Primer used for qRT-PCR amplication
COL3	GCACCGTCATCGACAACTT	TTCAAAACGACGGAACGA	55	Primer used for genome sequences
	CACAGAGAAAGAAAAGGAGAAAG	TTCAAAACGACGGAACGA	55	Primer used for cDNA amplication
	AAACCCAGGACCAGGAGCA	TGTGGCTAAGACAGTGAGGGTTG	58	Primer used for qRT-PCR amplication
COL4	AATGGCGTCCAAGTTGTGTG	TCCTGCCCCCAAAGAACC	55	Primer used for genome sequences
	AATGGCGTCCAAGTTGTGTG	TCCTGCCCCCAAAGAACC	55	Primer used for cDNA amplication
	CGCACTAACATTTATGGATTCG	TCCTGCCCCCAAAGAACC	58	Primer used for qRT-PCR amplication
COL5	ACTGGGTTGTTGAAATGGC	CCATTGTTGGGTGGGATTA	55	Primer used for genome sequences
	ACTGGGTTGTTGAAATGGC	CCATTGTTGGGTGGGATTA	55	Primer used for cDNA amplication
	GCCGAGAATCAAAGGAAGGT	ATGCTGGGGAAGACTGGAGA	58	Primer used for qRT-PCR amplication
COL6	TCCCTCCTTCAGTAGAATAGA	ACGAACTCCACCGATACAC	51	Primer used for genome sequences
	ACACTTCAAACCCTCCACG	ACGAACTCCACCGATACAC	55	Primer used for cDNA amplication
	CTTGAAGTAGGAACAGTT	TGATTCTTGGTCTTGATT	58	Primer used for qRT-PCR amplication
COL7	AGAGCAAACTGTGGCACTACTTCA	TCAAAAGGATGGGACGATGC	60	Primer used for genome sequences
	AGAGCAAACTGTGGCACTACTTCA	TCAAAAGGATGGGACGATGC	60	Primer used for cDNA amplication
	ATGTATAACTCGGCTTCT	TGATTCTACTTGCTGGAT	58	Primer used for qRT-PCR amplication
COL8	CAACTGAAATGGCTGCTAAG	TTGGGTGACATACCATCTTC	51	Primer used for genome sequences
	CACCTAATTTTCCTGCCTCG	ATCTGCTTGCGTATAACCCTAA	60
	ATTTTCCTGCCTCGCTAAAAA	ATCTGCTTGCGTATAACCCTAA	60
	CAACTGAAATGGCTGCTAAG	TTGGGTGACATACCATCTTC	51	Primer used for cDNA amplication
	ACAACAACAACAACAACAT	GTGACATACCATCTTCCTT	58	Primer used for qRT-PCR amplication
