# Supplementary material for: Molecular Evolution and Phylogenetic Analysis of Eight COL Superfamily Genes in Group I Related to Photoperiodic Regulation of Flowering Time in Wild and Domesticated Cotton (Gossypium) Species
Source: PLoS One. 2015 Feb 24;10(2):e0118669. doi: 10.1371/journal.pone.0118669 (PMC4339614; doi:10.1371/journal.pone.0118669)
Supplement: S3 Table — (XLS) [file pone.0118669.s003.xls]

## Sheet: Table S3
Table S3 Synonymous and nonsynonymous substitution rates and their ratio for genes in different AD-genome accessions and outgroup (A vs D、A vs AT、D vs DT and AT vs DT) (Ka/Ks/Ka:Ks ratio)
Pairwise comparisons*	Gene
	COL1	COL2	COL3	COL4	COL5	COL6	COL7	COL8
1 VS 2	0.0083/0.0269/0.3086	0.0257/0.0587/0.4378	0.0170/0.0471/0.3609	0.0369/0.0832/0.4435	0.0066/0.0298/0.2215	0.0098/0.0281/0.3488	0.0094/0.0535/0.1757	0.0308/0.0721/0.4272
3AT VS 1	0.0048/0.0114/0.4211	0.0076/0.0060/1.2667	0.0039/0/NA	0.0054/0.0088/0.6136	0.0013/0/NA	0.0084/0.0186/0.4516	0.0012/0.0201/0.0597	0.0053/0.0123/0.4309
3DT VS 2	0/0.0038/0	0.0046/0.0202/0.2277	0.0065/0.0126/0.5159	0.0107/0.0177/0.6045	0.0026/0.0127/0.2047	0/0.0092/0	0.0047/0.0080/0.5875	0.0106/0.0249/0.4257
3AT VS DT	0.0059/0.0347/0.1700	0.0271/0.0534/0.5075	0.0143/0.0519/0.2755	0.0334/0.0662/0.5045	0.0079/0.0255/0.3098	0.0119/0.0400/0.2975	0.0112/0.0555/0.2018	0.0379/0.0691/0.5485
4AT VS 1	0.0048/0.0114/0.4211	0.0076/0.0060/1.2667	0.0039/0/NA	0.0067/0.0088/0.7614	0.0013/0/NA	0.0084/0.0186/0.4516	0.0012/0.0201/0.0597	0.0053/0.0123/0.4309
4DT VS 2	0/0.0038/0	0.0046/0.0202/0.2277	0.0052/0.0126/0.4127	0.0107/0.0177/0.6045	0.0039/0.0127/0.3071	0/0.0092/0	0.0047/0.0080/0.5875	0.0106/0.0249/0.4257
4AT VS DT	0.0059/0.0347/0.1700	0.0271/0.0534/0.5075	0.013/0.0519/0.2505	0.0348/0.0662/0.5257	0.0092/0.0255/0.3608	0.0119/0.0400/0.2975	0.0112/0.0555/0.2018	0.0379/0.0691/0.5485
5AT VS 1	0.0048/0.0114/0.4211	0.0076/0.0060/1.2667	0.0039/0/NA	0.0054/0.0088/0.6136	0.0013/0/NA	0.0084/0.0186/0.4516	0.0012/0.0201/0.0597	0.0053/0.0123/0.4309
5DT VS 2	0/0.0038/0	0.0046/0.0202/0.2277	0.0065/0.0126/0.5159	0.0107/0.0177/0.6045	0.0026/0.0127/0.2047	0/0.0092/0	0.0047/0.0080/0.5875	0.0106/0.0249/0.4257
5AT VS DT	0.0059/0.0347/0.1700	0.0271/0.0534/0.5075	0.0143/0.0519/0.2755	0.0334/0.0662/0.5045	0.0079/0.0255/0.3098	0.0119/0.0400/0.2975	0.0112/0.0555/0.2018	0.0379/0.0691/0.5485
6AT VS 1	0.0048/0.0152/0.3158	0.0076/0.0060/1.2667	0.0039/0/NA	0.0054/0.0088/0.6136	0.0013/0/NA	0.0084/0.0186/0.4516	0.0012/0.0201/0.0597	0.0053/0.0123/0.4309
6DT VS 2	0/0.0038/0	0.0046/0.0202/0.2277	0.0065/0.0126/0.5159	0.0107/0.0177/0.6045	0.0039/0.0127/0.3071	0/0.0092/0	0.0035/0.0080/0.4375	0.0106/0.0249/0.4257
6AT VS DT	0.0059/0.0386/0.1528	0.0271/0.0534/0.5075	0.0143/0.0519/0.2755	0.0334/0.0662/0.5045	0.0092/0.0255/0.3608	0.0119/0.0400/0.2975	0.0100/0.0555/0.1802	0.0379/0.0691/0.5485
7AT VS 1	0.0048/0.0114/0.4211	0.0087/0.0060/1.4500	0.0065/0/NA	0.0054/0.0132/0.4091	0/0/NA	0.0084/0.0186/0.4516	0.0035/0.0202/0.1733	0.0053/0.0123/0.4309
7DT VS 2	0.0024/0.0038/0.6316	0.0046/0.0202/0.2277	0.0065/0.0169/0.3846	0.0107/0.0177/0.6045	0.0039/0.0127/0.3071	0/0.0092/0	0.0035/0.0201/0.1741	0.0122/0.0249/0.4900
7AT VS DT	0.0083/0.0347/0.2392	0.0283/0.0534/0.5300	0.0170/0.0563/0.3020	0.0334/0.071/0.4704	0.0079/0.0255/0.3098	0.0119/0.0400/0.2975	0.0071/0.0367/0.1935	0.0395/0.0690/0.5725
8AT VS 1	0.0048/0.0114/0.4211	0.0087/0.0060/1.4500	0.0039/0/NA	0.0054/0.0088/0.6136	0/0/NA	0.0084/0.0186/0.4516	0.0012/0.0201/0.0597	0.0053/0.0123/0.4309
8DT VS 2	0.0012/0.0038/0.3158	0.0046/0.0202/0.2277	0.0065/0.0126/0.5159	0.0107/0.0177/0.6045	0.0026/0.0127/0.2047	0/0.0092/0	0.0047/0.0080/0.5875	0.0122/0.0198/0.6162
8AT VS DT	0.0071/0.0347/0.2046	0.0283/0.0534/0.5300	0.0143/0.0519/0.2755	0.0334/0.0662/0.5045	0.0066/0.0255/0.2588	0.0119/0.0400/0.2975	0.0112/0.0555/0.2018	0.0395/0.0637/0.6201
9AT VS 1	0.0048/0.0114/0.4211	0.0076/0.0060/1.2667	0.0052/0/NA	0.0067/0.0088/0.7614	0.0013/0/NA	0.0084/0.0139/0.6043	0.0012/0.0201/0.0597	0.0053/0.0123/0.4309
9DT VS 2	0.0024/0.0038/0.6316	0.0046/0.0202/0.2277	0.0065/0.0169/0.3846	0.0107/0.0177/0.6045	0.0052/0.0127/0.4094	0/0.0092/0	0.0047/0.0080/0.5875	0.0106/0.0250/0.4240
9AT VS DT	0.0083/0.0347/0.2392	0.0271/0.0534/0.5075	0.0157/0.0563/0.2789	0.0348/0.0662/0.5257	0.0105/0.0255/0.4118	0.0119/0.0352/0.3381	0.0112/0.0555/0.2018	0.0379/0.0693/0.5469
10AT VS 1	0.0107/0.023/0.4652	0.0076/0.0060/1.2667	0.0039/0/NA	0.0054/0.0088/0.6136	0.0013/0/NA	0.0084/0.0186/0.4516	0.0012/0.0201/0.0597	0.0030/0.0099/0.3030
10DT VS 2	0.0012/0.0038/0.3158	0.0046/0.0202/0.2277	0.0065/0.0126/0.5159	0.0107/0.0177/0.6045	0.0052/0.0127/0.4094	0/0.0092/0	0.0035/0.0080/0.4375	0.0106/0.0250/0.4240
10AT VS DT	0.0012/0/NA	0.0271/0.0534/0.5075	0.0143/0.0519/0.2755	0.0334/0.0662/0.5045	0.0105/0.0255/0.4118	0.0119/0.0400/0.2975	0.0100/0.0555/0.1802	0.0355/0.0667/0.5322
11AT VS 1	0.0048/0.0114/0.4211	0.0076/0.0060/1.2667	0.0065/0/NA	0.0054/0.0088/0.6136	0/0/NA	0.0084/0.0186/0.4516	0.0012/0.0201/0.0597	0.0053/0.0123/0.4309
11DT VS 2	0/0.0038/0	0.0046/0.0202/0.2277	0.0065/0.0169/0.3846	0.0107/0.0177/0.6045	0.0039/0.0127/0.3071	0/0.0092/0	0.0059/0.0079/0.7468	0.0122/0.0249/0.4900
11AT VS DT	0.0059/0.0347/0.1700	0.0271/0.0534/0.5075	0.0170/0.0563/0.3020	0.0334/0.0662/0.5045	0.0079/0.0255/0.3098	0.0119/0.0400/0.2975	0.0124/0.0554/0.2238	0.0395/0.0690/0.5725
12AT VS 1	0.0048/0.0114/0.4211	0.0064/0.0060/1.0667	0.0052/0/NA	0.0067/0.0088/0.7614	0.0013/0/NA	0.0070/0.0139/0.5036	0.0012/0.0201/0.0597	0.0076/0.0049/1.5510
12DT VS 2	0.0024/0.0038/0.6316	0.0070/0.0202/0.3465	0.0065/0.0211/0.3081	0.0121/0.0177/0.6836	0.0039/0.0169/0.2308	0.0014/0.0092/0.1522	0.0035/0.0160/0.2188	0.0106/0.0250/0.4240
12AT VS DT	0.0083/0.0347/0.2392	0.0283/0.0578/0.4896	0.0157/0.0562/0.2794	0.0362/0.0661/0.5477	0.0092/0.0298/0.3087	0.0119/0.0352/0.3381	0.0100/0.0556/0.1799	0.0403/0.0611/0.6596
13AT VS 1	0.0059/0.0076/0.7763	0.0076/0.0060/1.2667	0.0065/0/NA	0.0054/0.0088/0.6136	0.0013/0/NA	0.0084/0.0186/0.4516	0.0012/0.0201/0.0597	0.0053/0.0123/0.4309
13DT VS 2	0.0024/0.0308/0.0779	0.0058/0.0202/0.2871	0.0065/0.0169/0.3846	0.0107/0.0177/0.6045	0.0026/0.0127/0.2047	0/0.0092/0	0.0047/0.0080/0.5875	0.0106/0.0250/0.4240
13AT VS DT	0.0048/0.0114/0.4211	0.0283/0.0534/0.5300	0.0170/0.0563/0.3020	0.0334/0.0662/0.5045	0.0079/0.0255/0.3098	0.0119/0.0400/0.2975	0.0112/0.0555/0.2018	0.0379/0.0693/0.5469
14AT VS 1	0.0059/0.0114/0.5175	0.0064/0.0181/0.3536	0.0052/0.0042/1.2381	0.0081/0.0088/0.9205	0.0013/0.0042/0.3095	0.0070/0.0186/0.3763	0.0012/0.0161/0.0745	0.0045/0.0099/0.4545
14DT VS 2	0.0024/0.0114/0.2105	0.0070/0.0202/0.3465	0.0065/0.0211/0.3081	0.0107/0.0177/0.6045	0.0039/0.0169/0.2308	0/0.0139/0	0.0024/0.0160/0.1500	0.0122/0.0198/0.6162
14AT VS DT	0.0095/0.0426/0.2230	0.0283/0.0708/0.3997	0.0157/0.0518/0.3031	0.0362/0.0663/0.5460	0.0092/0.0342/0.2690	0.0105/0.0448/0.2344	0.0089/0.0513/0.1735	0.0387/0.0611/0.6334
15AT VS 1	0.0059/0.0114/0.5175	0.0087/0.0181/0.4807	0.0052/0.0042/1.2381	0.0081/0.0088/0.9205	0.0013/0.0042/0.3095	0.0070/0.0186/0.3763	0.0023/0.0161/0.1429	0.0045/0.0099/0.4545
15DT VS 2	0.0024/0.0076/0.3158	0.0070/0.0202/0.3465	0.0065/0.0211/0.3081	0.0107/0.0177/0.6045	0.0039/0.0169/0.2308	0/0.0139/0	0.0024/0.0160/0.1500	0.0122/0.0198/0.6162
15AT VS DT	0.0095/0.0386/0.2461	0.0307/0.0710/0.4324	0.0157/0.0518/0.3031	0.0362/0.0663/0.5460	0.0092/0.0342/0.2690	0.0105/0.0448/0.2344	0.0100/0.0513/0.1949	0.0387/0.0611/0.6334
16AT VS 1	0.0071/0.0114/0.6228	0.0087/0.0181/0.4807	0.0039/0.0042/0.9286	0.0067/0.0088/0.7614	0.0013/0.0042/0.3095	0.0070/0.0186/0.3763	0.0023/0.0161/0.1429	0.0045/0.0099/0.4545
16DT VS 2	0.0048/0.0114/0.4211	0.0070/0.0202/0.3465	0.0065/0.0211/0.3081	0.0107/0.0177/0.6045	0.0039/0.0169/0.2308	0/0.0139/0	0.0024/0.0160/0.1500	0.0122/0.0198/0.6162
16AT VS DT	0.0131/0.0426/0.3075	0.0307/0.0710/0.4324	0.0143/0.0518/0.2761	0.0348/0.0662/0.5257	0.0092/0.0342/0.2690	0.0105/0.0448/0.2344	0.0100/0.0513/0.1949	0.0387/0.0611/0.6334
17AT VS 1	0.0059/0.0114/0.5175	0.0087/0.0181/0.4807	0.0039/0.0042/0.9286	0.0054/0.0088/0.6136	0.0013/0.0042/0.3095	0.0070/0.0186/0.3763	0.0012/0.0161/0.0745	0.0045/0.0099/0.4545
17DT VS 2	0.0024/0.0114/0.2105	0.0070/0.0202/0.3465	0.0065/0.0211/0.3081	0.0107/0.0177/0.6045	0.0039/0.0169/0.2308	0/0.0139/0	0.0024/0.0160/0.1500	0.0122/0.0198/0.6162
17AT VS DT	0.0095/0.0426/0.2230	0.0307/0.0710/0.4324	0.0143/0.0518/0.2761	0.0334/0.0662/0.5045	0.0092/0.0342/0.2690	0.0105/0.0448/0.2344	0.0089/0.0513/0.1735	0.0387/0.0611/0.6334
18AT VS 1	0.0059/0.0114/0.5175	0.0087/0.0181/0.4807	0.0052/0.0042/1.2381	0.0081/0.0088/0.9205	0.0013/0.0042/0.3095	0.0070/0.0186/0.3763	0.0023/0.0161/0.1429	0.0045/0.0099/0.4545
18DT VS 2	0.0024/0.0114/0.2105	0.0070/0.0202/0.3465	0.0065/0.0211/0.3081	0.0107/0.0177/0.6045	0.0039/0.0169/0.2308	0/0.0139/0	0.0024/0.0160/0.1500	0.0122/0.0198/0.6162
18AT VS DT	0.0095/0.0426/0.2230	0.0307/0.0710/0.4324	0.0157/0.0518/0.3031	0.0362/0.0663/0.5460	0.0092/0.0342/0.2690	0.0105/0.0448/0.2344	0.0100/0.0513/0.1949	0.0387/0.0611/0.6334
19AT VS 1	0.0059/0.0114/0.5175	0.0087/0.0181/0.4807	0.0039/0.0042/0.9286	0.0081/0.0088/0.9205	0.0013/0.0042/0.3095	0.0070/0.0186/0.3763	0.0023/0.0161/0.1429	0.0045/0.0099/0.4545
19DT VS 2	0.0024/0.0114/0.2105	0.0070/0.0202/0.3465	0.0065/0.0211/0.3081	0.0107/0.0177/0.6045	0.0039/0.0169/0.2308	0/0.0139/0	0.0024/0.0160/0.1500	0.0122/0.0198/0.6162
19AT VS DT	0.0095/0.0426/0.2230	0.0307/0.0710/0.4324	0.0143/0.0518/0.2761	0.0362/0.0663/0.5460	0.0092/0.0342/0.2690	0.0105/0.0448/0.2344	0.0100/0.0513/0.1949	0.0387/0.0611/0.6334
20AT VS 1	0.0059/0.0114/0.5175	0.0064/0.0181/0.3536	0.0039/0.0042/0.9286	0.0081/0.0088/0.9205	0.0013/0.0042/0.3095	0.0070/0.0186/0.3763	0.0012/0.0161/0.0745	0.0045/0.0099/0.4545
20DT VS 2	0.0012/0.0038/0.3158	0.0070/0.0202/0.3465	0.0065/0.0211/0.3081	0.0107/0.0177/0.6045	0.0039/0.0169/0.2308	0/0.0139/0	0.0024/0.0160/0.1500	0.0122/0.0198/0.6162
20AT VS DT	0.0083/0.0347/0.2392	0.0283/0.0708/0.3997	0.0143/0.0518/0.2761	0.0362/0.0663/0.5460	0.0092/0.0342/0.2690	0.0105/0.0448/0.2344	0.0089/0.0513/0.1735	0.0387/0.0611/0.6334
21AT VS 1	0.0059/0.0076/0.7763	0.0087/0.0181/0.4807	0.0052/0.0042/1.2381	0.0067/0.0088/0.7614	0.0013/0.0042/0.3095	0.0070/0.0186/0.3763	0.0012/0.0161/0.0745	0.0045/0.0099/0.4545
21DT VS 2	0.0024/0.0038/0.6316	0.0070/0.0202/0.3465	0.0065/0.0211/0.3081	0.0107/0.0177/0.6045	0.0039/0.0169/0.2308	0/0.0139/0	0.0024/0.0160/0.1500	0.0122/0.0198/0.6162
21AT VS DT	0.0095/0.0308/0.3084	0.0307/0.0710/0.4324	0.0157/0.0518/0.3031	0.0348/0.0662/0.5257	0.0092/0.0342/0.2690	0.0105/0.0448/0.2344	0.0089/0.0513/0.1735	0.0387/0.0611/0.6334
22AT VS 1	0.0048/0.0114/0.4211	0.0064/0.0181/0.3536	0.0039/0.0042/0.9286	0.0081/0.0088/0.9205	0.0013/0.0042/0.3095	0.0070/0.0186/0.3763	0.0012/0.0161/0.0745	0.0045/0.0099/0.4545
22DT VS 2	0.0012/0.0038/0.3158	0.0070/0.0202/0.3465	0.0065/0.0211/0.3081	0.0107/0.0177/0.6045	0.0039/0.0169/0.2308	0/0.0139/0	0.0024/0.0160/0.1500	0.0122/0.0198/0.6162
22AT VS DT	0.0071/0.0347/0.2046	0.0283/0.0708/0.3997	0.0143/0.0518/0.2761	0.0362/0.0663/0.5460	0.0092/0.0342/0.2690	0.0105/0.0448/0.2344	0.0089/0.0513/0.1735	0.0387/0.0611/0.6334
23AT VS 1	0.0048/0.0152/0.3158	0.0076/0.0100/0.7600	0.0065/0/NA	0.0094/0.0132/0.7121	0/0.0084/0	0.0070/0.0280/0.2500	0.0012/0.0161/0.0745	0.0061/0.0149/0.4094
23DT VS 2	0.0024/0.0347/0.0692	0.0046/0.0202/0.2277	0.0091/0.0126/0.7222	0.0121/0.0177/0.6836	0.0026/0.0169/0.1538	0/0.0139/0	0.0035/0.0080/0.4375	0.0106/0.0199/0.5327
23AT VS DT	0.0036/0.0076/0.4737	0.0271/0.0579/0.4680	0.0170/0.0516/0.3295	0.0376/0.071/0.5296	0.0066/0.0212/0.3113	0.0105/0.0546/0.1923	0.0100/0.0513/0.1949	0.0387/0.0667/0.5802
24AT VS 1	0.0048/0.0114/0.4211	0.0064/0.0181/0.3536	0.0039/0.0042/0.9286	0.0094/0.0088/1.0682	0.0013/0.0042/0.3095	0.0070/0.0186/0.3763	0.0012/0.0161/0.0745	0.0045/0.0099/0.4545
24DT VS 2	0.0024/0.0038/0.6316	0.0070/0.0202/0.3465	0.0065/0.0169/0.3846	0.0107/0.0177/0.6045	0.0039/0.0169/0.2308	0/0.0139/0	0.0024/0.0120/0.2000	0.0122/0.0198/0.6162
24AT VS DT	0.0083/0.0348/0.2385	0.0283/0.0708/0.3997	0.0143/0.0563/0.2540	0.0376/0.0663/0.5671	0.0092/0.0342/0.2690	0.0105/0.0448/0.2344	0.0089/0.0470/0.1894	0.0387/0.0611/0.6334
25AT VS 1	0.0048/0.0191/0.2513	0.0099/0.0140/0.7071	0.0039/0/NA	0.0067/0.0088/0.7614	0/0/NA	0.0084/0.0139/0.6043	0.0024/0.0120/0.2000	0.0045/0.0049/0.9184
25DT VS 2	0/0.0038/0	0.0058/0.0243/0.2387	0.0039/0.0126/0.3095	0.0107/0.0177/0.6045	0.0026/0.0212/0.1226	0/0.0092/0	0.0024/0.0080/0.3000	0.0106/0.0199/0.5327
25AT VS DT	0.0059/0.0426/0.1385	0.0283/0.0707/0.4003	0.0117/0.0517/0.2263	0.0348/0.0662/0.5257	0.0066/0.0342/0.1930	0.0119/0.0352/0.3381	0.0100/0.0470/0.2128	0.0371/0.0561/0.6613
26AT VS 1	0.0204/0.0835/0.2443	0.0064/0.0100/0.6400	0.0137/0.1194/0.1147	0.0081/0.0088/0.9205	0.0092/0.0885/0.1040	0.0084/0.0139/0.6043	0.0012/0.0161/0.0745	0.0334/0.0701/0.4765
26DT VS 2	0.0216/0.0835/0.2587	0.0058/0.0202/0.2871	0.0091/0.0885/0.1028	0.0107/0.0177/0.6045	0.0145/0.0887/0.1635	0.0212/0.0975/0.2174	0.0024/0.0120/0.2000	0.0554/0.1250/0.4432
26AT VS DT	0.0012/0/NA	0.0271/0.0578/0.4689	0/0/NA	0.0362/0.0663/0.5460	0.0013/0.0042/0.3095	0.0255/0.0922/0.2766	0.0089/0.0555/0.1604	0.0587/0.1303/0.4505
* Code designations are the same as in Table 1. No.26 means Thespesia populneoides (Roxb.) Kostel, one outgroup.
